# Supplementary material for: Wernicke Encephalopathy Presenting with Dysphagia: A Case Report and Systematic Literature Review
Source: Nutrients. 2022 Dec 13;14(24):5294. doi: 10.3390/nu14245294 (PMC9788281; doi:10.3390/nu14245294)
Supplement: Supplementary file 1 [file nutrients-14-05294-s001.zip]

Archive with 1 entries (1 files):
- nutrients-2084581-supplementary.pdf
